# Supplementary material for: Accumulation of Innate Amyloid Beta Peptide in Glioblastoma Tumors
Source: Int J Mol Sci. 2019 May 20;20(10):2482. doi: 10.3390/ijms20102482 (PMC6567111; doi:10.3390/ijms20102482)
Supplement: Supplementary file 1 [file ijms-20-02482-s001.zip]

Archive with 3 entries (2 files):
- ijms-491598-SI final/
- ijms-491598-SI final/Fig S1A gif.gif
- ijms-491598-SI final/Fig S1B gif film.gif
